# Supplementary material for: Tisochrysis lutea Fucoxanthin Suppresses NF-κB, JNK, and p38-Associated MMP Expression in Arthritis Pathogenesis via Antioxidant Activity
Source: Antioxidants (Basel). 2024 Aug 2;13(8):941. doi: 10.3390/antiox13080941 (PMC11351224; doi:10.3390/antiox13080941)
Supplement: Supplementary file 1 [file antioxidants-13-00941-s001.zip]

Archive with 1 entries (1 files):
- antioxidants-3077129-supplementary.pdf
